# Supplementary material for: Serological diagnosis of soil-transmitted helminth (Ascaris, Trichuris and hookworm) infections: A scoping review
Source: PLoS Negl Trop Dis. 2024 Apr 4;18(4):e0012049. doi: 10.1371/journal.pntd.0012049 (PMC10994556; doi:10.1371/journal.pntd.0012049)
Supplement: S3 Info — The table includes (i) the year of publication, (ii) details about authors and research group, (iii) the advancement stage according to criteria described in Table 3, (iv) the test species, (v) details on the study population, (vi) the analyte detection agent used, (vii) the assay technology principle applied, (viii) the target analyte detected, (ix) the source of the assay, and (x) specific assay parameters. We have clustered these details on an STH species level. For assays targeting Ascaris, the list also includes (xi) the target disease (intestinal parasitosis or LMS). The level of detail stated in the table is limited to that provided in the articles. In the context of Ascaris, when not specified, we are referring to intestinal parasitosis (e.g., for positive/negative individuals). (XLSX) [file pntd.0012049.s003.xlsx]

## Sheet: Ascaris
year of publication	title	journal	authors	advancement stage	test species	target disease (intestinal parasitosis or larva migrans syndrome (LMS))	study population	analyte detection agent	technology principle	target analyte	source of assay (in-house or commercial)	cut-off value	sensitivity	specificity
1975	Visceral larva migrans: Immunoglobulins, precipitating antibodies and detection of IgG and IgM antibodies against Ascaris antigen	The American journal of tropical medicine and hygiene	Patterson R, Huntley CC, Roberts M, Irons JS	assay development, cut-off establishment	humans	LMS	humans: individuals with visceral larva migrans (VLM) (n = 10), healthy individuals (n = 7)	homogenate of A. suum	double immunodiffusion test radioimmunoassay	antibody, IgG, IgM	in-house	mean + 2 SD of healthy individuals	NA	NA
1978	Immunodiagnosis of parasitic zoonoses: comparative efficacy of three immunofluorescence tests using antigens purified by affinity chromatography	Transactions of the Royal Society of Tropical Medicine and Hygiene	Welch JS, Dobson C	assay development	rabbits, rats, humans	intestinal parasitosis	rabbits: immunized with crude antigen of D. immitis (n = 3), T. canis (n = 3), A. cantonensis (n = 3) and A. lumbricoides (n = 3) and non-immunized (n = 3) dogs: naturally infected with D. immitis (n = 5) and T. canis (n = 5) and non-infected (n = 10) rats: naturally infected with A. cantonensis (n = 5) and non-infected (n = 5) humans: individuals infected with A. lumbricoides (n = 5), D. immitis…	crude antigen fractions of A. lumbricoides purified by affinity chromatography to remove antigens that cross-react with antibodies raised against other selected parasites	cyanogen bromide indirect fluorescent antibody test (with antigens coupled to CNBr-activated Sepharose 4B beads) (CNBr-IFAT)	antibodies	in-house	NA	1	91-95%
								A. lumbricoides cross-sections (5µM)	direct (DFAT) and indirect (IFAT) fluorescent antibody test	antibodies	in-house	NA	1	91-95%
1979	Comparative evaluation of 7 helminth antigens in the enzyme-linked immunosorbent assay (E.L.I.S.A.)	Experientia	Speiser F, Weiss N	assay development	humans	intestinal parasitosis	humans: Ascaris-positive (n = 23), Ascaris/Trichuris-positive (n = 7), Trichuris-positive (n = 7), HW-positive (n = 6), Strongyloides-positive (n = 7), Toxocara-positive (n = 16), filariasis-positive (n = 19), hydatid disease-positive (n = 8), Schistosoma-positive (n=17) and Fasciola-positive (n = 2) individuals from Europe; parasite-negative individuals from Europe (n = 60)	antigens of A. suum embryonated eggs	ELISA	antibodies	in-house	NA	NA	NA
1983	The measurement of Ascaris suum protein by radioimmunoassay in sera from patients with helminthiasis and with gastrointestinal diseases	Parasitology.	Tanaka K, Kawamura H, Tohgi N, Tsuji M, Miyachi Y, Miyoshi A	assay development	humans	intestinal parasitosis	humans: helminth-positive (n = 69), helminth-negative (n = 34) individuals and individuals with gastrointestinal diseases (n = 224) from Japan	rabbit anti-A. suum protein sera	radioimmunoassay (RIA)	A. suum protein	in-house	NA	NA	NA
1986	Immunodiagnosis of Entamoeba histolytica and Ascaris lumbricoides infections in Caucasian and Aboriginal Australians	Transactions of the Royal Society of Tropical Medicine and Hygiene	Welch JS, Dobson C, Chopra S	assay development, research use, cut-off establishment	humans	intestinal parasitosis	humans: individuals from Australia (n = 440)	crude antigen fractions of A. lumbricoides purified by affinity chromatography to remove antigens that cross-react with antibodies raised against other selected parasites	CNBr-IFAT	antibodies	in-house	mean + 2 SD of individuals from non-endemic area	95-98%	95-98%
1987	Detection of complement fixation antibody against Ascaris suum antigen in pigs with white spots in the liver	Takashima M, Ohmi H, Watanabe T, Okamoto K, Kanoe M, Nagai S	Yoshihara S, Nakagawa M, Suda H	assay development	pigs	intestinal parasitosis	pigs: infected with A. suum (50,000 eggs once or twice) (n = 5), non-infected (n = 3) and fattening pigs from Japan (n = 216)	antigen of adult A. suum	modified direct complement fixation test	antibodies	in-house	NA	50-73%	0.77
							pigs: fattening pigs from Japan (n = 216)	antigen of A. suum larvae	ELISA	antibodies	in-house	NA	about 50%	about 50%
1988	Comparative analysis of larval excretory-secretory antigens of Baylisascaris procyonis, Toxocara canis and Ascaris suum by Western blotting and enzyme immunoassay	Int J Parasitol	Boyce WM, Branstetter BA, Kazacos KR	assay development	mice	intestinal parasitosis	mice: infected with 7 different ascaridid nematodes (1,000 eggs) (n = 12/group)	ES antigens of A. suum in vitro-cultivated infective L3 larvae	western-blot	IgG	in-house	NA	NA	NA
1989	The antibody recognition profiles of humans naturally infected with Ascaris lumbricoides	Parasite Immunol	Haswell-Elkins MR, Kennedy MW, Maizels RM, Elkins DB, Anderson RM	assay development	rabbits, humans	intestinal parasitosis	rabbits: infected with A. lumbricoides (3000 eggs) humans: individuals from India (n = 60) and individuals from non-endemic Europe	ES antigens of A. suum L3 larvae (including a particular 14kDa protein)	radioimmunoprecipitation - SDS-PAGE	IgG	in-house	NA	NA	NA
1991	Antigenic cross-reactivity between Necator americanus and Ascaris lumbricoides in a community in Papua New Guinea infected predominantly with hookworm	Trans R Soc Trop Med Hyg	Pritchard DI, Quinnell RJ, McKean PG, Walsh L, Leggett KV, Slater AF, et al	assay development, research use	humans	intestinal parasitosis	humans: individuals from endemic Papua New Guinea (n = 206)	pseudocoelomic fluid of adult A. lumbricoides	western-blot ELISA	IgG/A/M	in-house	NA	NA	NA
1992	Immunoepidemiology of Ascaris lumbricoides: relationships between antibody specificities, exposure and infection in a human community	Parasitology	Haswell-Elkins MR, Leonard H, Kennedy MW, Elkins DB, Maizels RM	research use	rabbits, humans	intestinal parasitosis	rabbits: infected with A. lumbricoides (3000 eggs) humans: individuals from India (n = 124) and negative individuals from Australia	ES antigens of A. suum L3 larvae	radioimmunoprecipitation - SDS-PAGE	immunoglobulin	in-house	NA	NA	NA
1993	Use of body fluid of adult female Ascaris suum as an antigen in the enzyme-linked immunosorbent assay (ELISA) for diagnosis of swine ascariosis	Journal of helminthology	Yoshihara S, Oya T, Furuya T, Goto N	assay development, cut-off establishment	pigs, rabbits	intestinal parasitosis	pigs: infected with A. suum (50,000 eggs twice) (n = 6), infected with T. suis (700,000 eggs) (n = 6), infected with M. apri (1000 eggs weekly) (n = 3), helminth-negative (n = 18)	pseudocoelomic fluid of female adult A. suum extract from adult A. suum extract from A. suum L3 stage larvae	ELISA	IgG	in-house	mean + 3 SD of helminth-negative pigs	ELISA > complement fixation test	NA
							rabbits: immunized with A. suum pseudocoelomic fluid (n = 3)	pseudocoelomic fluid of female adult A. suum	double immunodiffusion test western-blot ELISA complement fixation test	antibody	in-house	NA	NA	NA
							pigs: infected with A. suum (50,000 eggs twice) (n = 6), infected with T. suis (700,000 eggs) (n = 6), infected with M. apri (1000 eggs weekly) (n = 3), helminth-negative (n = 18)	pseudocoelomic fluid of female adult A. suum	western-blot	IgG	in-house	NA	NA	NA
							pigs: infected with A. suum (50,000 eggs twice)	pseudocoelomic fluid of female adult A. suum	complement fixation test	IgG	in-house	NA	ELISA > complement fixation test	NA
1993	Comparable seropositivity for ascariasis and toxocariasis in tropical slum children	Parasitology research	Lynch NR, Hagel I, Vargas V, Rotundo A, Varela MC, Di Prisco MC, et al	research use, cut-off establishment	humans	intestinal parasitosis	humans: individuals from Venezuela (n = 368)	soluble whole-body extract of Ascaris	ELISA	IgG	in-house	mean + 3 SD of group of persons of high socio-economic level who had eosinophilia levels of < 3% and who proved to be negative for any helminth in serial feces examination	76-87%	NA
1993	Response to repeated inoculations with Ascaris suum eggs in pigs during the fattening period	Parasitology Research	Lind P, Eriksen L, Nansen P, Nilsson O, Roepstorff A	assay development	pigs	intestinal parasitosis	pigs: infected with A. suum (0, 25 or 500 eggs/day twice weekly) (n = 28/group)	pseudocoelomic fluid of adult A. suum	ELISA	immunoglobulin, IgG, IgA, IgM	in-house	NA	NA	NA
								hatching fluid of A. suum embryonated eggs	ELISA	immunoglobulin, IgG, IgA, IgM	in-house	NA	NA	NA
								ES antigen from A. suum in vitro-cultivated infective L2/L3 larvae	ELISA	immunoglobulin, IgG, IgA, IgM	in-house	NA	NA	NA
1994	Evaluation of an enzyme-linked immunosorbent assay and a histamine release test system for the detection of pigs naturally infected with Ascaris suum	Preventive Veterinary Medicine	Bøgh HO, Eriksen L, Lawson LG, Lind P	assay development, cut-off establishment	pigs	intestinal parasitosis	pigs: fattening pigs from Denmark (n = 150), helminth-negative animals (n = 7)	ES antigen from A. suum in vitro-cultivated L3 larvae	ELISA	immunoglobulin	in-house	mean + 5 SD of helminth-negative animals	L2/L3 ES antigens: 97% (95% CI 84-100%)	L2/L3 ES antigens: 89% (95% CI 81-94)
								pseudocoelomic fluid of adult A. suum	ELISA	immunoglobulin	in-house	mean + 5 SD of helminth-negative animals	pseudocoelomic fluid: 84% (95% CI 68-93%)	pseodocoelomic fluid: 94% (95% CI 87-97)
1995	Antibody isotype responses to antigens of Ascaris lumbricoides in a case-control study of persistently heavily infected Bangladeshi children	Parasitology	Palmer DR, Hall A, Haque R, Anwar KS	research use	humans	intestinal parasitosis	humans: Ascaris-positive individuals from Bangladesh (n = 84: high worm burden n = 44 and low worm burden n = 40) and Ascaris-negative individuals from Europe (n = 8)	detergent-soluble homogenate of adult A. lumbricoides	ELISA	IgG, IgG1, IgG2, IgG3, IgG4, IgA, IgM, IgE	in-house	NA	NA	NA
								detergent-soluble homogenate of in vitro-cultivated infective Ascaris L3 larvae	ELISA	IgA	in-house	NA	NA	NA
1996	Evaluation of IgG4 response in ascariasis by ELISA for serodiagnosis	Tropical medicine & international health	Chatterjee BP, Santra A, Karmakar PR, Mazumder DN	assay development, cut-off establishment	humans	intestinal parasitosis	humans: Ascaris-positive (n = 65), HW-positive (n = 10), Trichuris-positive (n = 7), Strongyloides-positive (n = 9) and helminth-negative (n = 15) individuals from India	ES antigen fractions (Al I - Al X) of adult A. lumbricoides	ELISA	IgG, IgG1, IgG2, IgG3, IgG4, IgE	in-house	mean + 2 SD of helminth-negative individuals	depending on antigen fraction and antibody isotype (Al IIIb antigen: IgG4 100%, IgG1 47.6%, IgG3 11.8%)	depending on antigen fraction and antibody isotype (Al IIIb antigen: IgG4 100%)
1997	Fine binding specificities to Ascaris suum and Ascaris lumbricoides antigens of the sera from patients of probable visceral larva migrans due to Ascaris suum	Parasitology International.	Maruyama H, Noda S, Choi W-Y, Ohta N, Nawa Y	assay development	humans	LMS	humans: individuals with LMS from Japan (n = 17)	soluble antigens from adult A. suum and A. lumbricoides	dot-ELISA ELISA double immunodiffusion test	antibody, IgG	in-house	NA	NA	NA
1998	Natural Ascaris suum infections in swine diagnosed by coprological and serological (ELISA) methods	Parasitology research	Roepstorff A	assay development, research use, cut-off establishment	pigs	intestinal parasitosis	pigs: weaners (n = 300), fattening pigs (n = 291), sows (n = 272) and piglets (n = 515) from Denmark	ES antigen from A. suum in vitro-cultivated infective L3 larvae	ELISA	IgG	in-house	mean + 5 SD of A. suum-negative animals from corresponding age category	NA	NA
2001	Possible approach for serodiagnosis of ascariasis by evaluation of immunoglobulin G4 response using Ascaris lumbricoides somatic antigen	Journal of clinical microbiology	Bhattacharyya T, Santra A, Majumder DN, Chatterjee BP	assay development, cut-off establishment	humans	intestinal parasitosis	humans: Ascaris-positive (n = 63), Trichuris-positive (n = 10), HW-positive (n = 10), Strongyloides-positive (n = 10) and helminth-negative (n = 10) individuals from India.	fractions (including Als IIIb) of somatic extract of adult A. lumbricoides	ELISA	IgG, IgG1, IgG2, IgG3, IgG4, IgE	in-house	based on helminth-negative individuals	NA	NA
2001	Serological investigation in children infected with Ascaris lumbricoides	Wiadomosci parazytologiczne	Malafiej E, Spiewak E	research use	humans	intestinal parasitosis	humans: individuals with suspected Ascaris infection from Poland (n = 206)	A. lumbricoides protein	ELISA	IgG	commercial: Novum Diagnostica GMBH test	commercial assay	commercial assay: 90%	commercial assay: 80%
2001	Serodiagnosis of ascariasis with specific IgG4 antibody and its use in an epidemiological study	Transactions of the Royal Society of Tropical Medicine and Hygiene	Santra A, Bhattacharya T, Chowdhury A, Ghosh A, Ghosh N, Chatterjee BP, et al	assay development, research use, cut-off establishment	humans	intestinal parasitosis	humans: Ascaris-positive (n = 83), HW-positive (n = 15), Trichuris-positive (n = 11), Strongyloides-positive (n = 9) and helminth-negative (n = 53) individuals from India; individuals from endemic village in India (n = 422); Ascaris-positive individuals from India (n = 14)	fraction IIIb (Al IIIb) of ES antigen from adult Ascaris	ELISA	IgG4	in-house	mean + 2 SD of helminth-negative individuals	NA	NA
2003	Attempts to separate female Ascaris suum antigen and to investigate its partial characterization	Veterinary journal	Takashima M, Ohmi H, Watanabe T, Okamoto K, Kanoe M, Nagai S	assay development	pigs	intestinal parasitosis	pigs: fattening pigs with liver white spots (n = 14) and without liver white spots (n = 14) from Japan, specific pathogen free animals (n = 14)	pseudocoelomic fluid of female adult A. suum	double immunodiffusion test western-blot	antibody	in-house	NA	NA	NA
								PBS-soluble extract of body wall, ovary, uterus and other organs of female adult A. suum	double immunodiffusion test western-blot	antibody	in-house	NA	NA	NA
2003	Serological responses to Ascaris suum adult worm antigens in Iberian finisher pigs	Journal of helminthology	Frontera E, Serrano F, Reina D, Alcaide M, Sanchez-Lopez J, Navarrete I	assay development	pigs	intestinal parasitosis	pigs: fattening pigs from Spain (n = 95); pigs immunized with A. suum BWA, OVA, UTA, OSA and BFA (n = 2/antigen); Ascaris-negative pigs (n = 10)	pseudocoelomic fluid of female adult A. suum (BFA)	western-blot ELISA	immunogobulins, IgG	in-house	NA	ELISA: 91.1-100% (depending on gold standard used)	ELISA: 0-2.43% (depending on gold standard used)
								soluble extract of body wall (BWA), ovary (OVA), uterus (UTA) and oesophagus (OSA) of female adult A. suum	western-blot ELISA	immunogobulins, IgG	in-house	NA	ELISA: 89.74-100% (depending on gold standard used)	ELISA: 0-2.43% (depending on gold standard used)
2004	Cross-reactions with Ascaris suum antigens of sera from mice infected with A. suum, Toxocara canis, and Angiostrongylus cantonensis	Parasitology international	Fan C-K, Su K-E	assay development, cut-off establishment	mice	LMS	mice: infected with A. suum (250-260 eggs) (n = 18), T. canis (250-260 eggs) (n = 18) or A. cantonensis (40 L3 larvae) (n = 18) , age-matched uninfected animals (n = 12/infection group)	ES antigen from A. suum in vitro-cultivated larvae soluble antigens of larvae and adult A. suum	ELISA	IgG, IgM	in-house	mean + 2 SD of uninfected animals	NA	NA
2005	Immuno-epidemiology of Ascaris lumbricoides infection in a high transmission community: antibody responses and their impact on current and future infection intensity	Parasite Immunol	King EM, Kim HT, Dang NT, Michael E, Drake L, Needham C, et al	research use	humans	intestinal parasitosis	humans: individuals from Vietnam (n = 201)	soluble extract of adult A. lumbricoides	ELISA	IgG, IgG1, IgG2, IgG3, IgG4, IgA, IgM, IgE	in-house	NA	NA	NA
								soluble extract of A. lumbricoides in vitro-cultivated infective L3 larvae	ELISA	IgG, IgG1, IgG2, IgG3, IgG4, IgA, IgM, IgE	in-house	NA	NA	NA
2011	Toxocara and Ascaris seropositivity among patients suspected of visceral and ocular larva migrans in the Netherlands: trends from 1998 to 2009	European journal of clinical microbiology & infectious diseases	Pinelli E, Herremans T, Harms MG, Hoek D, Kortbeek LM	research use, cut-off establishment	humans	LMS	humans: individuals suspected for VLM and OLM (n = 2,838), blood donors (n = 20), individuals positive for other parasitic and bacterial infections (T. gondii (n=10), T. solium (n=14), Trichinella spp. (n=10), E. granulosus (n=10), Leishmania spp. (n=10), E. histolytica (n=10), Borrelia spp. (n=10), T. pallidum (n=10) and B. pertusis (n=100)) from The Netherlands	ES antigen from A. suum in vitro-cultivated larvae	ELISA	IgG	in-house	mean + 3 SD blood donors	NA	0.76
2012	Evaluation of a serodiagnostic test using Ascaris suum haemoglobin for the detection of roundworm infections in pig populations	Veterinary parasitology	Vlaminck J, Nejsum P, Vangroenweghe F, Thamsborg SM, Vercruysse J, Geldhof P	assay development, cut-off establishment	pigs	intestinal parasitosis	pigs: infected with A. suum (25 eggs/kg/day twice weekly) and T. suis (5 eggs/kg/day twice weekly) (n = 190); infected with A. suum (100 eggs/day 5 times weekly) (n = 10), infected with T. suis (3,000 eggs) (n = 6); fattening pigs from Belgium (n = 876)	native A. suum haemoglobin	ELISA	IgG	in-house	based on ROC analysis	99.5%	1
2014	Parasite prevalence in a village in Burkina Faso: the contribution of new techniques	Journal of infection in developing countries	Fortunato S, Castagna B, Monteleone MR, Pierro R, Cringoli G, Bruschi F	research use	humans	intestinal parasitosis	humans: individuals from Burkina Faso (n = 85)	NA	ELISA	IgG	commercial: Ascaris lumbricoides IgG ELISA (LUCIO - Medical ELISA - nal von minden, Regensburg, Germany)	NA	NA	NA
2015	Serological examination of fattening pigs reveals associations between Ascaris suum, lung pathogens and technical performance parameters	Veterinary parasitology	Vlaminck J, Dusseldorf S, Heres L, Geldhof P	research use	pigs	intestinal parasitosis	pigs: fattening pigs from Belgium (n = 400) and Germany (n = 300)	native A. suum haemoglobin	ELISA	IgG	in-house	Vlaminck et al. (2012)	Vlaminck et al. (2012)	Vlaminck et al. (2012)
2015	Immunoblot for the detection of Ascaris suum-specific antibodies in patients with visceral larva migrans (VLM) syndrome	Parasitology research	Schneider R, Obwaller A, Auer H	assay development	humans	LMS	humans: individuals with VLM syndrome (n = 34), Ascaris-positive (n = 3), helminth-negative (n = 30) and other helminth-positive (n = 53) from Austria	ES antigen from A. suum in vitro-cultivated larvae	Western-blot	IgG	in-house	NA	1	0.95
2015	Seropositivity for ascariosis and toxocariosis and cytokine expression among the indigenous people in the Venezuelan Delta region	Revista do Instituto de Medicina Tropical de Sao Paulo	Araujo Z, Brandes S, Pinelli E, Bochichio MA, Palacios A, Wide A, et al	research use	humans	intestinal parasitosis/LMS	humans: individuals from Venezuela (n = 50)	ES antigen from A. suum in vitro-cultivated larvae	western-blot ELISA	IgG	in-house	Pinelli et al. (2011)	NA	Pinelli et al. (2011)
2015	Serum antibody responses in pigs trickle-infected with Ascaris and Trichuris: Heritabilities and associations with parasitological findings	Veterinary Parasitology	Kringel H, Thamsborg SM, Petersen HH, Göring HHH, Skallerup P, Nejsum P	research use	pigs	intestinal parasitosis	pigs: infected with A. suum (25 eggs/kg/day twice weekly) and T. suis (5 eggs/kg/day twice weekly) (n = 195)	ES antigen from A. suum in vitro-cultivated infective L3 larvae	ELISA	IgG1, IgG2, IgA	in-house	NA	NA	NA
2016	Incidence of Ascaris suum-specific antibodies in Austrian patients with suspected larva migrans visceralis (VLM) syndrome	Parasitology research	Schneider R, Auer H	research use	humans	LMS	humans: Individuals with suspected VLM syndrome caused by A. suum (n = 4,481) from Austria	ES antigen from A. suum in vitro-cultivated larvae	western-blot	IgG	in-house	NA	Schneider et al. (2015)	Schneider et al. (2015)
2016	Seroepidemiology of human Toxocara and Ascaris infections in the Netherlands	Parasitology research	Mughini-Gras L, Harms M, van Pelt W, Pinelli E, Kortbeek T	research use	humans	intestinal parasitosis	humans: individuals from The Netherlands (n = 4,834)	ES antigen from A. suum in vitro-cultivated larvae	ELISA	IgG	in-house	Pinelli et al. (2011)	NA	Pinelli et al. (2011)
2016	Optimal ELISA antigen for the diagnosis of Ascaris suum infection in humans	Parasitology research	Yoshida A, Kikuchi T, Nakagaki S, Maruyama H	assay development, cut-off establishment	humans	intestinal parasitosis	humans: individuals with VLM (n = 40: Ascaris group n = 20, Toxocara group n = 20) and healthy controls (n = 5) from Japan	PBS-soluble extract of adult A. suum (As-SWAP)	ELISA	IgG	in-house	mean + 4 SD of healthy controls	AsmL3-ES > As-SWAP and AsiL3-ES	AsmL3-ES > As-SWAP and AsiL3-ES
								ES antigen from A. suum in vitro-cultivated infective L3 larvae (AsiL3-ES)	ELISA	IgG	in-house	mean + 4 SD of healthy controls	AsmL3-ES > As-SWAP and AsiL3-ES	AsmL3-ES > As-SWAP and AsiL3-ES
								ES antigen from A. suum lung L3 larvae (AsmL3-ES)	ELISA	IgG	in-house	mean + 4 SD of healthy controls	AsmL3-ES > As-SWAP and AsiL3-ES	AsmL3-ES > As-SWAP and AsiL3-ES
2016	Serological Evidence of Exposure to Globally Relevant Zoonotic Parasites in the Estonian Population	PloS one	Lassen B, Janson M, Viltrop A, Neare K, Hutt P, Golovljova I, et al	research use	humans	intestinal parasitosis	humans: general population (n = 999), healthy children (n = 248), veterinarians (n = 158), animal caretakers (n = 375), hunters (n = 144) from Estonia	A. lumbricoides crude extract	ELISA	IgG	commercial: NovaLisa IgG enzyme immunoassays (ELISA) (NovaTec Immunodiagnostica GmbH, Dietzenbach, Germany)	commercial assay	commercial assay: >95%	commercial assay: 95%
2016	Community Rates of IgG4 Antibodies to Ascaris Haemoglobin Reflect Changes in Community Egg Loads Following Mass Drug Administration	PLoS neglected tropical diseases	Vlaminck J, Supali T, Geldhof P, Hokke CH, Fischer PU, Weil GJ	assay development, research use, cut-off establishment	humans	intestinal parasitosis	humans: individuals from Indonesia (n = 599), individuals from non-endemic USA (n = 10)	native A. suum haemoglobin (AsHb)	western-blot ELISA	IgG4	in-house	ELISA: mean + 3 SD of individuals from non-endemic USA	NA	NA
								deglycosylated AsHb	western-blot ELISA	IgG4	in-house	ELISA: mean + 3 SD of individuals from non-endemic USA	NA	NA
								recombinant AsHb	western-blot ELISA	IgG4	in-house	ELISA: mean + 3 SD of individuals from non-endemic USA	NA	NA
2016	A Phosphorylcholine-Containing Glycolipid-like Antigen Present on the Surface of Infective Stage Larvae of Ascaris spp. Is a Major Antibody Target in Infected Pigs and Humans	PLoS neglected tropical diseases	Vlaminck J, Masure D, Wang T, Nejsum P, Hokke CH, Geldhof P	assay development, cut-off establishment	pigs, humans	intestinal parasitosis	pigs: immunized-infected with A. suum (immunization: 100 eggs/day 5 times weekly, infection: 2,000 eggs) (n = 4), non-immunized-infected (infection: 2,000 eggs) (n = 4)	ES antigen from A. suum in vitro-cultivated infective L3 larvae	western-blot	IgG, IgA	in-house	NA	NA	NA
							pigs: infected with A. suum (100 eggs/day 5 times weekly) (n = 4), infected with A. suum (25 eggs/kg/day) and T. suis (5 eggs/kg/day) (n = 91)	12kDa ES antigen from Ascaris L3 larvae (As12)	ELISA	IgG	in-house	based on ROC analysis	98.4% (95% CI: 95.3–99.7%)	95.5% (95% CI: 88.9–98.8%)
							humans: Ascaris-positive individuals from Indonesia (n = 25), HW-positive individuals from Ascaris-non endemic Papua New Guinea (n = 24), helminth-negative individuals from USA (n = 20)	12kDa ES antigen from Ascaris L3 larvae (As12)	ELISA	IgG4	in-house	based on ROC analysis	92.0% (95% CI: 74.0–99.0%)	90.0% (95% CI: 68.3–98.8%)
2017	Seroprevalence of five parasitic pathogens in pregnant women in ten Caribbean countries	Parasitology research	Guo F, Forde MS, Werre SR, Krecek RC, Zhu G	research use	humans	intestinal parasitosis	humans: individuals from Caribbean countries (n = 435)	NA	ELISA	IgG	commercial: catalog no. 40-521-475052 of GenWay Biotech (San Diego, CA)	NA	NA	NA
2017	Effect of fenbendazole in water on pigs infected with Ascaris suum in finishing pigs under field conditions	Veterinary parasitology	Lassen B, Oliviero C, Orro T, Jukola E, Laurila T, Haimi-Hakala M, et al	research use	pigs	intestinal parasitosis	pigs: fattening pigs from Finland (n = 231)	native A. suum haemoglobin	ELISA	IgG	commercial: Serasca-Test	commercial assay based on Vlaminck et al. (2012)	commercial assay based on Vlaminck et al. (2012)	commercial assay based on Vlaminck et al. (2012)
2017	Evaluation of serology to measure exposure of piglets to Ascaris suum during the nursery phase	Veterinary parasitology	Vandekerckhove E, Vlaminck J, Geldhof P	assay development, research use, cut-off establishment	pigs	intestinal parasitosis	pigs: infected with A. suum (0, 10, 100 or 500 eggs/day) (n = 10/group)	native A. suum haemoglobin	ELISA	IgG	in-house	NA	NA	NA
							pigs: infected with A. suum (0, 10, 100 or 500 eggs/day) (n = 10/group), infected with A. suum (20, 40, 60 or 80 eggs/day) (n = 10); Ascaris-naïve animals (n = 100); piglets from Belgium (n = 680); sows (n = 6) and their 1 week old piglets (n = 5/sow)	PBS-soluble extract of A. suum lung L3 larvae	ELISA	IgG	in-house	based on ROC analysis	≧ 90% (for infection doses of minimum 20 eggs/day)	99% (for infection doses of minimum 20 eggs/day)
2017	Serological detection of Ascaris suum at fattening pig farms is linked with performance and management indices	Veterinary parasitology	Martinez-Perez JM, Vandekerckhove E, Vlaminck J, Geldhof P, Martinez-Valladares M	research use	pigs	intestinal parasitosis	pigs: fattening pigs from Spain (n = 219)	native A. suum haemoglobin	ELISA	IgG	in-house	Vlaminck et al. (2012)	Vlaminck et al. (2012)	Vlaminck et al. (2012)
								PBS-soluble extract of A. suum lung L3 larvae	ELISA	IgG	in-house	Vandekerckhove et al. (2017)	Vandekerckhove et al. (2017)	Vandekerckhove et al. (2017)
2019	Occupational swine exposure and Hepatitis E virus, Leptospira, Ascaris suum seropositivity and MRSA colonization in Austrian veterinarians, 2017-2018-A cross-sectional study	Zoonoses and public health	Taus K, Schmoll F, El-Khatib Z, Auer H, Holzmann H, Aberle S, et al	research use	humans	intestinal parasitosis	humans: individuals from Austria (n = 248)	ES antigen from A. suum in vitro-cultivated infective L3 larvae	western-blot	IgG	in-house	NA	Schneider et al. (2015)	Schneider et al. (2015)
2019	Effect of strategic deworming on Ascaris suum exposure and technical performance parameters in fattening pigs	Veterinary parasitology	Vandekerckhove E, Vlaminck J, Sacristan RDP, Geldhof P	research use	pigs	intestinal parasitosis	pigs: fattening pigs from Belgium (n = 1,260)	native A. suum haemoglobin	ELISA	IgG	in-house	Vlaminck et al. (2012)	Vlaminck et al. (2012)	Vlaminck et al. (2012)
								PBS-soluble extract of A. suum lung L3 larvae	ELISA	IgG	in-house	Vandekerckhove et al. (2017)	Vandekerckhove et al. (2017)	Vandekerckhove et al. (2017)
2019	Anti-Ascaris suum immunoglobulin Y as a novel biotechnological tool for the diagnosis of human ascariasis	Journal of helminthology	Lopes CA, de Faria LS, de Sousa JEN, Borges IP, Ribeiro RP, Bueno LL, et al	assay development	humans	intestinal parasitosis	humans: Ascaris-positive (n = 30), Ascaris-negative (n = 30), other parasitoses-positive (n = 30) individuals from Brazil	chicken anti-A. suum IgY	sandwich ELISA	immune complexes (IgG)	in-house	based on ROC analysis	80% (95% CI 61.43-92.29%)	90% (95% CI 79.49-96.24%)
2019	Anti-Ascaris suum IgG antibodies in fattening pigs with different respiratory conditions	Veterinary parasitology	Lassen B, Geldhof P, Halli O, Vlaminck J, Oliviero C, Orro T, et al	research use	pigs	intestinal parasitosis	pigs: fattening pigs of herds with acute respiratory problems (n = 380) and of herds without acute clinical respiratory problems (n = 1,200) from Finland	native A. suum haemoglobin	ELISA	IgG	in-house	Vlaminck et al. (2012)	Vlaminck et al. (2012)	Vlaminck et al. (2012)
								PBS-soluble extract of A. suum lung L3 larvae	ELISA	IgG	in-house	Vandekerckhove et al. (2017)	Vandekerckhove et al. (2017)	Vandekerckhove et al. (2017)
2020	Integrated Cross-Sectional Multiplex Serosurveillance of IgG Antibody Responses to Parasitic Diseases and Vaccines in Coastal Kenya	The American journal of tropical medicine and hygiene	Njenga SM, Kanyi HM, Arnold BF, Matendechero SH, Onsongo JK, Won KY, et al	assay development, research use, cut-off establishment	humans	intestinal parasitosis	humans: individuals from Kenya (n = 2,837), individuals from USA (n = 110), Ascaris-positive individuals (n = 41)	native A. suum haemoglobin	multiplex bead assay	IgG	in-house	based on ROC curve analysis and mean + 3 SD of seronegative distribution estimated from study measurements using Gaussian Mixture Models with two components	NA	NA
2020	Evaluation of copromicroscopy and serology to measure the exposure to Ascaris infections across age groups and to assess the impact of 3 years of biannual mass drug administration in Jimma Town, Ethiopia	PLoS neglected tropical diseases	Dana D, Vlaminck J, Ayana M, Tadege B, Mekonnen Z, Geldhof P, et al	research use, cut-off establishment	humans	intestinal parasitosis	humans: individuals from Ethiopia (n = 1,800), blood donors from Belgium (n = 500)	native A. suum haemoglobin	ELISA	IgG4	in-house	mean + 3 SD of blood donors from Belgium	NA	NA
								PBS-soluble extract of A. suum lung L3 larvae	ELISA	IgG4	in-house	mean + 3 SD of blood donors from Belgium	NA	NA
2020	High anti-Ascaris seroprevalence in fattening pigs in Sichuan, China, calls for improved management strategies	Parasites & vectors	Zheng Y, Xie Y, Geldhof P, Vlaminck J, Ma G, Gasser RB, et al	research use	pigs	intestinal parasitosis	pigs: fattening pigs from China (n = 512)	native A. suum haemoglobin	ELISA	IgG	commercial: Serasca-Test	commercial assay based on Vlaminck et al. (2012)	commercial assay based on Vlaminck et al. (2012)	commercial assay based on Vlaminck et al. (2012)
2020	Establishment of a serodiagnosis system for the detection of Toxocara spp. and Ascaris suum infection in chickens	Parasitology international	Nguyen YTH, Hayata Y, Sonoda S, Nonaka N, Maruyama H, Yoshida A	assay development	chickens	LMS	chickens: infected with T. canis (2,000 eggs) (n = 5), T. cati (2,000 eggs) (n = 5), A. galli (2,000) (n = 5) or A. suum (50,000 eggs) (n = 5), unifected (n = 5)	PBS-soluble extract of adult A. suum (As-SWAP)	ELISA	IgG	in-house	NA	NA	NA
								ES antigen from A. suum lung L3 larvae (As-ES)	ELISA	IgG	in-house	NA	NA	NA
2021	Plasmodium falciparum and Helminth Coinfections Increase IgE and Parasite-Specific IgG Responses	Microbiology spectrum	Santano R, Rubio R, Grau-Pujol B, Escola V, Muchisse O, Cuamba I, et al	research use, cut-off establishment	humans	intestinal parasitosis	humans: malaria-negative/helminth-negative (n = 21), malaria-negative/helminth-positive (n = 43), malaria-positive/helminth-negative (n = 67) and malaria-positive/helminth-positive (n = 584) individuals from Mozambique; individuals from non-endemic region in Spain (n = 50)	Ascaris antigens As16 and As37	quantitative suspension array technology assays	IgG	in-house	expectation-maximization (EM) cut-off estimated using Gaussian Mixture Models	NA	NA
2021	Identification of antigenic linear peptides in the soil-transmitted helminth and Schistosoma mansoni proteome	PLoS Negl Trop Dis	Vlaminck J, Lagatie O, Dana D, Mekonnen Z, Geldhof P, Levecke B, et al	assay development, cut-off establishment	humans	intestinal parasitosis	humans: individuals (n = 24) with mixed infections (Ascaris-positive (n = 10), Trichuris-positive (n = 11), HW-positive (n = 9) and S. mansoni-positive (n = 7)) from Ethiopia; individuals from non-endemic Belgium (n = 24)	3.3 million peptides derived from the complete STH and S. mansoni proteomes	peptide microarray immunoassay	IgG	in-house	5,000 RLU	NA	NA
2021	Helminths of the Wild Boar (Sus scrofa) from Units of Conservation Management and Sustainable Use of Wildlife Installed in the Eastern Economic Region of Mexico	Animals	de-la-Rosa-Arana J-L, Ponce-Noguez J-B, Reyes-Rodriguez N-E, Vega-Sanchez V, Zepeda-Velazquez A-P, Martinez-Juarez V-M, et al	research use, cut-off establishment	wild boar, pigs	intestinal parasitosis	wild boar: animals from Mexico (n = 90), pigs: helminth-negative animals (n = 13)	homogenate of adult A. suum	ELISA	IgG	in-house	mean + 3 SD of helminth-negative pigs	NA	NA
2021	Comparison of different detection methods for Ascaris suum infection on Austrian swine farms	Porcine health management	Joachim A, Winkler C, Ruczizka U, Ladinig A, Koch M, Tichy A, et al	research use	pigs	intestinal parasitosis	pigs: fattening pigs from Austria (n = 177)	native A. suum haemoglobin	ELISA	IgG	commercial: Serasca-Test	commercial assay based on Vlaminck et al. (2012)	commercial assay based on Vlaminck et al. (2012)	commercial assay based on Vlaminck et al. (2012)
2022	Evaluation of antibody serology to determine current helminth and Plasmodium falciparum infections in a co-endemic area in Southern Mozambique	PLoS neglected tropical diseases	Santano R, Rubio R, Grau-Pujol B, Escola V, Muchisse O, Cuamba I, et al	assay development, cut-off establishment	humans	intestinal parasitosis	humans: malaria-negative/helminth-negative (n = 21), malaria-negative/helminth-positive (n = 43), malaria-positive/helminth-negative (n = 67) and malaria-positive/helminth-positive (n = 584) individuals from Mozambique; individuals from non-endemic region in Spain (n = 50)	Ascaris antigens As16 and As37	quantitative suspension array technology assays	IgG	in-house	5 different cut-offs: 1 EM cut-off estimated using Gaussian Mixture Models, 1 negative control cut-off as mean + 3 SD and 3 cut-offs based on ROC analyses	depending on cut-off	depending on cut-off
2022	Longitudinal assessment of the exposure to Ascaris lumbricoides through copromicroscopy and serology in school children from Jimma Town, Ethiopia	PLoS neglected tropical diseases	Dana D, Roose S, Vlaminck J, Ayana M, Mekonnen Z, Geldhof P, et al	assay development, research use, cut-off establishment	humans	intestinal parasitosis	humans: individuals from Ethiopia (n = 66), blood donors from Belgium (n = 91)	PBS-soluble extract of A. suum lung L3 larvae	ELISA	IgG1, IgG2, IgG3, IgG4, IgA, IgE, IgM	in-house	mean + 3 SD of blood donors from Belgium	NA	NA
2022	Comparison of coproprevalence and seroprevalence to guide decision-making in national soil-transmitted helminthiasis control programs: Ethiopia as a case study	PLoS Negl Trop Dis	Roose S, Leta GT, Vlaminck J, Getachew B, Mekete K, Peelaers I, et al	research use, cut-off establishment	humans	intestinal parasitosis	humans: individuals from Ethiopia (n = 6,718), blood donors from Belgium (n = 91)	PBS-soluble extract of A. suum lung L3 larvae	ELISA	IgG4	in-house	mean + 3 SD of blood donors from Belgium	NA	NA
2022	Multiplex peptide microarray profiling of antibody reactivity against neglected tropical diseases derived B-cell epitopes for serodiagnosis in Zimbabwe	PloS one	Vengesai A, Naicker T, Midzi H, Kasambala M, Mduluza-Jokonya TL, Rusakaniko S, et al	assay development, cut-off establishment	humans	intestinal parasitosis	humans: individuals with mixed infections (n = 110) (Ascaris-positive (n = 4), N. americanus-positive (n = 14), S. haematobium-positive (n = 61), S. mansoni-positive (n = 44), Trichuris-positive (n = 6)) and uninfected (n = 60) from Zimbabwe	1 peptide from A. lumbricoides cytoplasmic intermediate filament protein, Ag2 and Ag1 each and 2 peptides from ABA-1 allergen	peptide microarray immunoassay	IgG, IgM	in-house	500 RLU	NA	NA
2022	Descriptive epidemiology of the main internal parasites on alternative pig farms in france	The Journal of parasitology	Delsart M, Fablet C, Rose N, Reperant J-M, Blaga R, Dufour B, et al	research use	pigs	intestinal parasitosis	pigs: from 65 farrow-to-finish or fatterner farms (n = 10 per age category (sow, piglet, finisher pig) present on the farm)	native A. suum haemoglobin	ELISA	IgG	commercial: Serasca-Test	commercial assay based on Vlaminck et al. (2012)	commercial assay based on Vlaminck et al. (2012)	commercial assay based on Vlaminck et al. (2012)
2022	Serological Assessment of Ascaris suum Exposure in Greek Pig Farms and Associated Risk Factors Including Lawsonia intracellularis	Pathogens	Tassis P, Symeonidou I, Gelasakis AI, Kargaridis M, Aretis G, Arsenopoulos KV, et al	research use	pigs	intestinal parasitosis	pigs: fattening pigs from Greece (n = 360)	native A. suum haemoglobin	ELISA	IgG	commercial: Svanovir® A. suum antibody ELISA	commercial assay based on Vlaminck et al. (2012)	commercial assay based on Vlaminck et al. (2012)	commercial assay based on Vlaminck et al. (2012)

## Sheet: Trichuris
year of publication	title	journal	authors	advancement stage	test species	study population	analyte detection agent	technology principle	target analyte	source of assay (in-house or commercial)	cut-off value	sensitivity	specificity
1991	Age-dependency of infection status and serum antibody levels in human whipworm (Trichuris trichiura) infection	Parasite immunology	Bundy DA, Lillywhite JE, Didier JM, Simmons I, Bianco AE	research use	humans	humans: individuals from Saint Lucia (n = 130)	detergent-soluble extract of adult T. trichiura	western-blot ELISA	IgG, IgG1, IgG2, IgG4, IgA, IgM and IgE	in-house	NA	NA	NA
1991	Humoral immune responses in human infection with the whipworm Trichuris trichiura	Parasite Immunol	Lillywhite JE, Bundy DA, Didier JM, Cooper ES, Bianco AE	assay development	humans	humans: individuals from Saint Lucia (n = 130)	detergent-soluble extract of adult T. trichiura	western-blot ELISA	IgG, IgG1, IgG2, IgG3, IgG4, IgA, IgM and IgE	in-house	NA	NA	NA
1992	The relationship between Trichuris trichiura transmission intensity and the age-profiles of parasite-specific antibody isotypes in two endemic communities	Parasitology	Needham CS, Bundy DAP, Lillywhite JE, Didier JM, Simmons I, Bianco AE	research use	humans	humans: individuals from high-endemic (n = 130) and low-endemic (n = 114) villages of Saint Lucia	detergent-soluble extract of adult T. trichiura	ELISA	IgG, IgG1, IgG2, IgG4, IgA, IgM and IgE	in-house	NA	NA	NA
1993	Age-dependency of serum isotype responses and antigen recognition in human whipworm (Trichuris trichiura) infection	Parasite Immunology	Needham CS, Lillywhite JE, Didier JM, Bianco AE, Bundy DAP	assay development	humans	humans: subsample of sample set used by Bundy et al. (1991), Lillywhite et al. (1991) and Needham et al. (1992) [refs]	detergent-soluble extract of adult T. trichiura	western-blot	IgG1, IgG2, IgG3, IgG4, IgA	in-house	NA	NA	NA
							selected antigens of 16-17 kDa and 90 kDa of T. trichiura	western-blot	IgG1, IgG2, IgG3, IgG4, IgA	in-house	NA	NA	NA
1994	Temporal changes in Trichuris trichiura infection intensity and serum isotype responses in children	Parasitology	Needham CS, Lillywhite JE, Didier JM, Bianco AE, Bundy DA	assay development, research use	humans	humans: individuals form Saint Lucia (n = 24)	detergent-soluble extract of adult T. trichiura	ELISA	IgG, IgG1, IgG2, IgG4, IgA and IgE	in-house	NA	NA	NA
1994	Serum isotype responses after treatment of human trichuriasis	Transactions of The Royal Society of Tropical Medicine and Hygiene	Needham CS, Lillywhite JE, Didier JM, Bundy DAP	research use	humans	humans: individuals form Saint Lucia (n = 24)	detergent-soluble extract of adult T. trichiura	ELISA	IgG, IgG1, IgG2, IgG4, IgA and IgE	in-house	NA	NA	NA
1994	Comparison of age-dependent antigen recognition in two communities with high and low Trichuris trichiura transmission	Acta Tropica	Needham CS, Lillywhite JE, Didier JM, Bianco AT, Bundy DAP	research use	humans	humans: individuals from high-endemic (n = 130) and low-endemic (n = 114) villages of Saint Lucia	detergent-soluble extract of adult T. trichiura	western-blot	IgG1, IgA	in-house	NA	NA	NA
							selected antigens of 16-17 kDa and 90 kDa of T. trichiura	western-blot	IgG1, IgA	in-house	NA	NA	NA
1995	Identification and characterization of excreted/secreted products of Trichuris trichiura	Parasite Immunology	Lillywhite Je, Cooper Es, Needham Cs, Venugopal S, Bundy Dap, Bianco Ae	assay development	humans	humans: age-stratified Trichuris-positive individuals (n = 20) and age-matched Trichuris-negative individuals (n = 20) from sample set of Bundy et al. (1991) [1]	ES antigens of adult T. trichiura	radioimmunoprecipitation - SDS-PAGE	IgG	in-house	NA	NA	NA
1997	Trichuris specific diagnostic antigen from culture fluids of Trichuris suis adult worms	Veterinary parasitology	Hill DE, Romanowski RD, Urban JF, Jr	assay development, cut-off establishment	pigs, dogs	pigs: group infected with T. suis (10,000 eggs) (n = 8), A. suum (1,000 eggs) (n = 10), O. dentatum (1,000 eggs) (n = 4), T. spiralis (200 L1 larvae/kg) (n = 6), T. gondii (2,000 cysts) (n = 3) and group of parasite-negative animals (n = 4) dogs: chronically infected with T. vulpis, A. caninum, T. canis and S. stercoralis and helminth-negative animals (n = 4)	20 kDa ES glycoprotein of adult T. suis	western-blot	antibodies	in-house	NA	NA	1
						pigs: group naturally exposed to T. suis, group infected with T. suis (10,000 eggs) (n = 8), infected with T. suis (0, 50, 150, and 450 eggs/kg) (n = 8/group) dogs: chronically infected with T. vulpis	deglycosylated 20 kDa ES glycoprotein of adult T. suis	ELISA western-blot	antibodies	in-house	ELISA: 3 x value of group infected with 0 eggs/kg	ELISA: "high"	ELISA: 100%
2007	Trichuris suis excretory/secretory antigen-specific antibodies in serum from single-inoculated pigs	Parasite immunology	Kringel H, Roepstorff A	assay development	pigs	pigs: infected with T. suis (5,000 eggs) (n = 40)	ES antigens of adult T. suis	ELISA	IgG1, IgG2, IgA, IgM	in-house	NA	NA	NA
2009	Population dynamics of Trichuris suis in trickle-infected pigs	Parasitology	Nejsum P, Thamsborg SM, Petersen HH, Kringel H, Fredholm M, Roepstorff A	research use	pigs	pigs: infected with T. suis (5 eggs/kg/day twice weekly) (n = 23)	ES antigens of adult T. suis	ELISA	IgG1, IgG2, IgA	in-house	NA	NA	NA
2015	Serum antibody responses in pigs trickle-infected with Ascaris and Trichuris: Heritabilities and associations with parasitological findings	Veterinary Parasitology	Kringel H, Thamsborg SM, Petersen HH, Göring HHH, Skallerup P, Nejsum P	research use	pigs	pigs: infected with A. suum (25 eggs/kg/day twice weekly) and T. suis (5 eggs/kg/day twice weekly) (n = 195)	ES antigens of adult T. suis	ELISA	IgG1, IgG2, IgA	in-house	NA	NA	NA
2021	Trichuris trichiura egg extract proteome reveals potential diagnostic targets and immunomodulators	PLoS neglected tropical diseases	Cruz K, Marcilla A, Kelly P, Vandenplas M, Osuna A, Trelis M	assay development	monkeys	monkeys: African Green monkey naturally infected with T. trichiura (n = 10)	soluble non-embryonated egg extract of T. trichiura	western-blot	IgG	in-house	NA	NA	NA
							soluble protein extract of female adult T. trichiura	western-blot	IgG	in-house	NA	NA	NA
2021	Identification of antigenic linear peptides in the soil-transmitted helminth and Schistosoma mansoni proteome	PLoS Negl Trop Dis	Vlaminck J, Lagatie O, Dana D, Mekonnen Z, Geldhof P, Levecke B, et al	assay development, cut-off establishment	humans	humans: individuals (n = 24) with mixed infections (Ascaris-positive (n = 10), Trichuris-positive (n = 11), HW-positive (n = 9) and S. mansoni-positive (n = 7)) from Ethiopia; individuals from non-endemic Belgium (n = 24)	3.3 million peptides derived from the complete STH and S. mansoni proteomes	peptide microarray immunoassay	IgG	in-house	5,000 RLU	NA	NA
2021	Plasmodium falciparum and Helminth Coinfections Increase IgE and Parasite-Specific IgG Responses	Microbiology spectrum	Santano R, Rubio R, Grau-Pujol B, Escola V, Muchisse O, Cuamba I, et al	research use, cut-off establishment	humans	humans: malaria-negative/helminth-negative (n = 21), malaria-negative/helminth-positive (n = 43), malaria-positive/helminth-negative (n = 67) and malaria-positive/helminth-positive (n = 584) individuals from Mozambique; individuals from non-endemic region in Spain (n = 50)	Trichuris antigens TmWAP and Tm16	quantitative suspension array technology assays	IgG	in-house	expectation-maximization (EM) cut-off estimated using Gaussian Mixture Models	NA	NA
2021	Trichuris trichiura: Assessment of potential alternative diagnostic methods and efficacy of treatments in the African Green Monkey animal model (Chlorocebus sabaeus)	NA	Cruz	assay development, cut-off establishment	monkeys, humans	monkeys: African Green monkeys naturally infected with T. trichiura (n = 19) humans: helminth-negative individuals (n = 6)	4 peptides from T. trichiura Vitellogenin N, VWD and DUF1943 domain containing protein, CBM 14 domain containing protein, Kunitz BPTI domain containing protein and Poly-cysteine and histidine tailed protein isoform 2	ELISA	IgG, IgA	in-house	mean OD + 3 SD of helminth-negative individuals	NA	NA
2022	Evaluation of antibody serology to determine current helminth and Plasmodium falciparum infections in a co-endemic area in Southern Mozambique	PLoS neglected tropical diseases	Santano R, Rubio R, Grau-Pujol B, Escola V, Muchisse O, Cuamba I, et al	assay development, cut-off establishment	humans	humans: malaria-negative/helminth-negative (n = 21), malaria-negative/helminth-positive (n = 43), malaria-positive/helminth-negative (n = 67) and malaria-positive/helminth-positive (n = 584) individuals from Mozambique; individuals from non-endemic region in Spain (n = 50)	Trichuris antigens TmWAP and Tm16	quantitative suspension array technology assays	IgG	in-house	5 different cut-offs: 1 EM cut-off estimated using Gaussian Mixture Models, 1 negative control cut-off as mean + 3 SD and 3 cut-offs based on ROC analyses	depending on cut-off	depending on cut-off
2022	Multiplex peptide microarray profiling of antibody reactivity against neglected tropical diseases derived B-cell epitopes for serodiagnosis in Zimbabwe	PloS one	Vengesai A, Naicker T, Midzi H, Kasambala M, Mduluza-Jokonya TL, Rusakaniko S, et al	assay development, cut-off establishment	humans	humans: individuals with mixed infections (n = 110) (Ascaris-positive (n = 4), N. americanus-positive (n = 14), S. haematobium-positive (n = 61), S. mansoni-positive (n = 44), Trichuris-positive (n = 6)) and uninfected (n = 60) from Zimbabwe	4 peptides from T. trichiura Parp, Wgr and Ank 2 domain containing protein and 1 peptide from T. trichiura Wap domain containing protein slpi-like	peptide microarray immunoassay	IgG, IgM	in-house	500 RLU	NA	NA

## Sheet: Hookworm
year of publication	title	journal	authors	advancement stage	test species	study population	analyte detection agent	technology principle	target analyte	source of assay (in-house or commercial)	cut-off value	sensitivity	specificity
1988	Role of specific immunoglobulin E to excretory-secretory antigen in diagnosis and prognosis of hookworm infection	Journal of clinical microbiology	Ganguly NK, Mahajan RC, Sehgal R, Shetty P, Dilawari JB	assay development, cut-off establishment	humans	humans: HW-positive (n = 31), abdominal complaints or non-HW parasitoses (n = 44) and healthy (n =17) individuals from India	ES antigens of A. duodenale L3 larvae	REIA: reverse enzyme immunoassay	IgE	in-house	mean + 2 SD of HW-negative individuals	1	0.96
1988	Enzyme-linked immunosorbent assay using excretory/secretory and somatic antigens as a diagnostic test for human hookworm infection	Transactions of the Royal Society of Tropical Medicine and Hygiene	Shetty P, Dilawari JB, Virk KJ, Sehgal R, Ganguly NK, Mahajan RC	assay development, cut-off establishment	humans	humans: HW-positive (n = 31), abdominal complaints or non-HW parasitoses (n = 44) and healthy (n =17) individuals from India	ES antigens of A. duodenale L3 larvae	ELISA	globulin	in-house	mean + 2 SD of healthy individuals mean + 2 SD of non-HW parasitoses	97% (health individuals cut-off); 93% (non-HW parasitoses cut-off)	NA
							somatic antigens of A. duodenale L3 larvae	ELISA	globulin	in-house	mean + 2 SD of healthy individuals mean + 2 SD of non-HW parasitoses	93% (health individuals cut-off); 43% (non-HW parasitoses cut-off)	NA
1990	Epidemiology and immunology of Necator americanus infection in a community in Papua New Guinea: humoral responses to excretory-secretory and cuticular collagen antigens	Parasitology	Pritchard DI, Quinnell RJ, Slater AF, McKean PG, Dale DD, Raiko A, et al	assay development, research use	humans	humans: individuals from endemic Papua New Guinea (n = 206)	ES antigens of adult N. americanus	ELISA	immunoglobulin (IgG/A/M)	in-house	NA	NA	NA
							cuticular collagen of N. americanus	ELISA	immunoglobulin (IgG/A/M)	in-house	NA	NA	NA
1990	The identification of a species-specific antigen from Necator americanus	Parasite Immunology	Pritchard Di, Mckean Pg, Rogan Mt, Schad Ga	assay development	rabbits	rabbits: immunized with homogenate of adult N. americanus or selected antigen of 17kDa of N. americanus	PBS-soluble homogenate of adult N. americanus, A. duodenale, A. ceylanicum and A. caninum	western-blot ELISA	immunoglobulin (IgG/A/M)	in-house	NA	NA	NA
							ES antigens of adult N. americanus	western-blot ELISA	immunoglobulin (IgG/A/M)	in-house	NA	NA	NA
1991	Antigenic cross-reactivity between Necator americanus and Ascaris lumbricoides in a community in Papua New Guinea infected predominantly with hookworm	Trans R Soc Trop Med Hyg	Pritchard	assay development, research use	humans	humans: individuals from endemic Papua New Guinea (n = 206)	ES antigens of adult N. americanus	western-blot ELISA	IgG/A/M	in-house	NA	NA	NA
1992	Isotypic variation in antibody responses in a community in Papua New Guinea to larval and adult antigens during infection, and following reinfection, with the hookworm Necator americanus	Parasite Immunol	Pritchard DI, Walsh EA, Quinell RJ, Raiko A, Edmonds P, Keymer AE	assay development, research use	humans	humans: individuals from endemic Papua New Guinea (n = 206)	ES antigens of adult N. americanus	competitve ELISA	IgG, IgA, IgM, IgD, IgE	in-house	NA	NA	NA
							somatic antigens of N. americanus L3 larvae	ELISA	IgG, IgA, IgM, IgD, IgE	in-house	NA	NA	NA
1992	Cross-reactivity between Necator americanus and Schistosoma mansoni in mice	International journal for parasitology	Timothy LM, Coulson PS, Behnke JM, Wilson RA	assay development	mice	mice: control group, group infected with N. americanus and group vaccinated with S. mansoni (n = 6-8/group)	PBS-soluble homogenate of N. americanus L3 larvae	ELISA	IgG/A/M	in-house	NA	NA	NA
1995	The specificity of the human IgE response to Necator americanus	Parasite Immunology	Pritchard DI, Walsh EA	assay development	humans	humans: individuals from endemic Papua New Guinea (n = 206)	ES antigens of adult N. americanus	ELISA competitive ELISA	IgG/A/M, IgG, IgM, IgA, IgD, IgE	in-house	NA	NA	NA
1996	Immunoglobulin G subclass antibodies against excretory/secretory antigens of Ancylostoma caninum in human enteric infections	The American journal of tropical medicine and hygiene	Loukas A, Opdebeeck J, Croese J, Prociv P	assay development	humans	humans: A. caninum-positive (n = 8), abdominal complaints (n = 20), non-HW parasitoses (n = 15), A. duodenale/N. americanus-positive (n = 9) individuals and healthy individuals from non-endemic region (n = 16)	68 kDa ES antigen of adult A. caninum (Ac68)	western-blot	IgG, IgG1, IgG2, IgG3, IgG4	in-house	NA	IgG: 75%; IgG1: 75%; IgG2:75%; IgG3: 75%; IgG4: 75%	IgG: 84%; IgG1: 97%; IgG2: 94%; IgG3: 87%; IgG4: 100% (based on non-HW parasitoses and uninfected groups)
1996	IgG4 responses to antigens of adult Necator americanus: potential for use in large-scale epidemiological studies	Bulletin of the World Health Organization	Palmer	assay development, research use	humans	humans: individuals from endemic Zimbabwe (n = 120) and individuals from non-endemic Europe (n = 8)	detergent-soluble homogenate of adult N. americanus	ELISA	IgG, IgG1, IgG2, IgG3, IgG4, IgA, IgM, IgE	in-house	NA	NA	NA
2014	Development of a specimen-sparing multichannel bead assay to detect antiparasite IgG4 for the diagnosis of Schistosoma and Wuchereria infections on the coast of Kenya	Am J Trop Med Hyg	DuVall AS, Fairley JK, Sutherland L, Bustinduy AL, Mungai PL, Muchiri EM, et al	assay development	NA	NA	ES antigens of hookworm	multiplex flow immunoassay (MFI) technology	IgG4	in-house	NA	NA	NA
2020	Use of polyclonal IgY antibodies to detect serum immune complexes in patients with active hookworm infection	Parasitology.	Souza DCd, de Faria LS, Sousa JENd, Lopes CdA, Ribeiro VdS, da Silva VJ, et al	assay development, cut-off establishment	humans	humans: HW-positive (n = 30), other parasitic infections (n = 30) and health controls (n = 30) from Brasil	chicken anti-HW IgY	sandwich ELISA	immune complexes (IgG)	in-house	based on ROC analysis	0.9	86.7%
2020	Comprehensive analysis of the secreted proteome of adult Necator americanus hookworms	PLoS neglected tropical diseases	Logan J, Pearson MS, Manda SS, Choi Y-J, Field M, Eichenberger RM, et al	assay development, cut-off establishment	humans	humans: HW-positive (n = 65), HW-negative (n = 7) and HW-negative/Ascaris-positive (n = 12) individuals from Brazil	4 SCP/TAPS protein family members (NAME_01818; NAME_01068; NAME_1070; NAME_10402)	ELISA	IgG	in-house	mean + 1 SD of HW-negative group	NAME_01818: 43%; NAME_01068: 52%; NAME_10402: 41%; NAME_01070: 60%; NAME_01068+NAME_01070+NAME_10402: 82%	NA
							somatic extract of L3 N. americanus	ELISA	IgG	in-house	mean + 1 SD of HW-negative group	0.66	NA
2021	Identification of antigenic linear peptides in the soil-transmitted helminth and Schistosoma mansoni proteome	PLoS Negl Trop Dis	Vlaminck J, Lagatie O, Dana D, Mekonnen Z, Geldhof P, Levecke B, et al	assay development, cut-off establishment	humans	humans: individuals (n = 24) with mixed infections (Ascaris-positive (n = 10), Trichuris-positive (n = 11), HW-positive (n = 9) and S. mansoni-positive (n = 7)) from Ethiopia; individuals from non-endemic Belgium (n = 24)	3.3 million peptides derived from the complete STH and S. mansoni proteomes	peptide microarray immunoassay	IgG	in-house	5,000 RLU	NA	NA
2021	Plasmodium falciparum and Helminth Coinfections Increase IgE and Parasite-Specific IgG Responses	Microbiology spectrum	Santano R, Rubio R, Grau-Pujol B, Escola V, Muchisse O, Cuamba I, et al	research use, cut-off establishment	humans	humans: malaria-negative/helminth-negative (n = 21), malaria-negative/helminth-positive (n = 43), malaria-positive/helminth-negative (n = 67) and malaria-positive/helminth-positive (n = 584) individuals from Mozambique; individuals from non-endemic region in Spain (n = 50)	HW antigens NaGST1, NaAPR1, NaSAA2 and AyCp2	quantitative suspension array technology assays	IgG	in-house	EM cut-off estimated using Gaussian Mixture Models	NA	NA
2022	Evaluation of antibody serology to determine current helminth and Plasmodium falciparum infections in a co-endemic area in Southern Mozambique	PLoS neglected tropical diseases	Santano R, Rubio R, Grau-Pujol B, Escola V, Muchisse O, Cuamba I, et al	assay development, cut-off establishment	humans	humans: malaria-negative/helminth-negative (n = 21), malaria-negative/helminth-positive (n = 43), malaria-positive/helminth-negative (n = 67) and malaria-positive/helminth-positive (n = 584) individuals from Mozambique; individuals from non-endemic region in Spain (n = 50)	HW antigens NaGST1, NaAPR1, NaSAA2 and AyCp2	quantitative suspension array technology assays	IgG	in-house	5 different cut-offs: 1 EM cut-off estimated using Gaussian Mixture Models, 1 cut-off as mean + 3 SD of individuals from Spain and 3 cut-offs based on ROC analyses	depending on antigen and cut-off	depending on antigen and cut-off
2022	Multiplex peptide microarray profiling of antibody reactivity against neglected tropical diseases derived B-cell epitopes for serodiagnosis in Zimbabwe	PloS one	Vengesai A, Naicker T, Midzi H, Kasambala M, Mduluza-Jokonya TL, Rusakaniko S, et al	assay development, cut-off establishment	humans	humans: individuals with mixed infections (n = 110) (Ascaris-positive (n = 4), N. americanus-positive (n = 14), S. haematobium-positive (n = 61), S. mansoni-positive (n = 44), Trichuris-positive (n = 6)) and uninfected (n = 60) from Zimbabwe	1 peptide from N. americanus Necepsin Ii and 2 peptides from N. americanus Secreted Protein Asp-2	peptide microarray immunoassay	IgG, IgM	in-house	500 RLU	NA	NA
